# Supplementary material for: Beyond Minoxidil: Off-Label Therapies for Male Androgenetic Alopecia—A Systematic Review with Network Meta-Analyses
Source: Medicina (Kaunas). 2026 Jul 3;62(7):1282. doi: 10.3390/medicina62071282 (PMC13414076; doi:10.3390/medicina62071282)
Supplement: Supplementary file 1 [file medicina-62-01282-s001.zip]

Archive with 1 entries (1 files):
- medicina-4336467-supplementary.pdf
